# Supplementary material for: Highly Porous Polyimide Gel for Use as a Battery Separator with Room-Temperature Ionic Liquid Electrolytes
Source: Gels. 2026 Jan 27;12(2):108. doi: 10.3390/gels12020108 (PMC12940053; doi:10.3390/gels12020108)
Supplement: Supplementary file 1 [file gels-12-00108-s001.zip]

Archive with 1 entries (1 files):
- gels-4055197-supplementary.pdf
